# Supplementary material for: Optical Coherence Tomography Imaging and Angiography of Skull Base Tumors Presenting as a Middle Ear Mass in Clinic
Source: Diagnostics (Basel). 2025 Mar 14;15(6):732. doi: 10.3390/diagnostics15060732 (PMC11941209; doi:10.3390/diagnostics15060732)
Supplement: Supplementary file 1 [file diagnostics-15-00732-s001.zip]

Archive with 1 entries (1 files):
- diagnostics-3433348-supplementary.pdf
